# Supplementary material for: Effective Activation of Peroxymonosulfate by Oxygen Vacancy Induced Musa Basjoo Biochar to Degrade Sulfamethoxazole: Efficiency and Mechanism
Source: Toxics. 2024 Apr 12;12(4):283. doi: 10.3390/toxics12040283 (PMC11054925; doi:10.3390/toxics12040283)
Supplement: Supplementary file 1 [file toxics-12-00283-s001.zip]

Archive with 1 entries (1 files):
- toxics-2947990-supplementary.pdf
